# Supplementary material for: New Temporin A Analogues Modified in Positions 1 and 10—Synthesis and Biological Studies
Source: Pharmaceutics. 2025 Mar 21;17(4):396. doi: 10.3390/pharmaceutics17040396 (PMC12030253; doi:10.3390/pharmaceutics17040396)
Supplement: Supplementary file 1 [file pharmaceutics-17-00396-s001.zip]

Archive with 2 entries (2 files):
- Figure S1 - HPLC-MS.pdf
- Tables S1-S10.pdf
